# Supplementary material for: Targeting mitochondrial dynamics of morphine-responsive dopaminergic neurons ameliorates opiate withdrawal
Source: J Clin Invest. 2024 Jan 18;134(5):e171995. doi: 10.1172/JCI171995 (PMC10904060; doi:10.1172/JCI171995)
Supplement: Supporting data values [file jci-134-171995-s246.xlsx]

## Sheet: Fig. 1
Figure 1
1D				1G																		1H
	Baseline	Chronic morphine				Sal-Ens																	Sal-Ens	Mor-Ens
	1.4143	1.32767			pretest	-166.3	413.2	18.2	185.3	-89.7	69.9	-227.5	-294.8	173.2	-40.8	92.4	58.6	235.6	-172.5				88.08	89.69
	1.80918	1.38207			test	-281.9	-297.7	-401.7	-659.3	-281.4	-663.1	-483.2	-442.1	-217.3	-212.1	-268.8	-445.5	-132.7	-312				39.58	82
	0.801842	0.707152				Mor-Ens																	45.25	85.09
	0.590301	0.695064			pretest	26.8	-235.5	113.9	-41	275.4	77	-29.6	4.6	116.9	-264.4	144.3	-65.1	26.2	-56.4	-104.7			53.57	83.75
	0.687006	0.588286			test	-248.3	-509.7	-278.5	-218.9	-125.2	-255.4	-344.7	-76.7	-149.2	-80.9	341.8	-17.2	-368.8	-244.7	-106.6			45.17	66.35
	1.78903	0.838106																					37.1	49.21
	0.695064	0.656785																					57.56	70.19
	0.342495	0.139013																					38.42	99.71
	0.999281	1.03353																					51.92	75.4
	0.737372	0.554037																					49.37	78.99
	0.819974	0.465391
	0.695064	0.566125
	1.34178	1.27731
	1.27731	1.20881

## Sheet: Fig. 3
Figure 3
3C				3D					3H				3J
	Saline-Ctrl	Morphine-EDA				Saline-Ctrl	Morphine-EDA			Baseline	Morphine-EDA
	0.628782	1.19359			0	0	0			128.9	82.26				Saline-Ctrl					Morphine-EDA
	0.845855	2.21005			0.5	1.72	0			104.3	19.14			CI	34.1925	26.5166	30.3691	23.7858	27.9512	17.8042	19.4834	18.9428	20.4674
	1.52082	1.60031			1	11.21	1.05			150.3	1.702			CI+II	59.4853	55.4355	52.8211	51.6678	57.6749	40.1133	37.1957	39.6676	39.1637
	1.0046	1.84544			1.5	22.41	2.09			49.82	2.37			ETS CI+II	114.734	113.797	106.942	115.768	131.166	69.179	60.2953	68.1808	58.2043
					2	31.9	5.24			208.7	78.65			ETS CII	26.7702	23.0981	32.7325	26.2292	32.996	20.3783	19.7048	19.8338	19.8279
					2.5	41.81	7.33			45.35	27.07
					3	46.98	12.57			22.05	38.28
					3.5	54.74	16.75
					4	64.22	20.42
					4.5	74.57	25.65
					5	78.88	32.98
					5.5	81.47	40.31
					6	84.91	47.12
					6.5	87.5	52.88
					7	88.79	58.64
					7.5	91.81	64.92
					8	92.24	69.63
					8.5	93.97	72.25
					9	94.83	75.92
					9.5	96.12	79.58
					10	96.12	81.15
					10.5	96.98	83.25
					11	96.98	85.86
					11.5	96.98	86.91
					12	97.41	89.53
					12.5	97.84	91.1
					13	97.84	91.1
					13.5	97.84	92.67
					14	97.84	93.19
					14.5	98.28	94.24
					15	98.71	95.81
					15.5	98.71	96.34
					16	98.71	96.34
					16.5	98.71	96.86
					17	98.71	96.86
					17.5	98.71	97.38
					18	98.71	97.38
					18.5	98.71	97.38
					19	98.71	97.91
					19.5	98.71	97.91
					20	99.14	97.91
					20.5	99.14	97.91
					21	99.14	97.91
					21.5	99.14	97.91
					22	99.14	97.91
					22.5	99.14	97.91
					23	99.14	97.91
					23.5	99.14	98.43
					24	99.14	98.43
					24.5	99.14	98.43
					25	99.14	98.43
					25.5	99.14	98.43
					26	99.14	98.95
					26.5	99.14	98.95
					27	99.14	98.95
					27.5	99.14	98.95
					28	99.14	98.95
					28.5	99.14	98.95
					29	99.14	98.95
					29.5	99.14	98.95
					30	99.14	98.95
					30.5	99.14	98.95
					31	99.14	98.95
					31.5	99.57	98.95
					32	100	98.95
					32.5	100	100
					33	100	100

## Sheet: Fig. 4
Figure 4
4B				4F										4G										4H										4J										4K
	Baseline	Morphine-EDA			Sal-Ctrl	wd 1d	wd 21d			Sal-Ctrl	wd 1d	wd 21d			Sal-Ctrl	wd 1d	wd 21d			Sal-Ctrl	wd 1d	wd 21d			Sal-Ctrl	wd 1d	wd 21d			Sal-Ctrl	wd 1d	wd 21d			Sal-Ctrl	wd 1d	wd 21d			Sal-Ctrl	wd 1d	wd 21d			Sal-Ctrl	wd 1d	wd 21d
	1.10548	1.62237			2.71233	2.7184	2.56231		0	0	0	0			2.49352	2.99121	2.34455		0	0	0	0			2.07679	3.07353	2.1883		0	0	0	0			2.44471	1.94295	2.71166		0	0	0	0			2.44823	1.0754	1.93042		0
	0.755473	1.05059			2.65255	2.35965	2.01531		0.05	0	0	0			2.64591	1.73912	1.78194		0.05	0	0	0			2.4852	1.45724	1.92091		0.05	0	0	0			2.81811	1.86803	2.43923		0.05	0	0	0			2.08473	1.05904	1.15033		0.05
	0.588088	0.601716			2.52418	2.7684	2.41056		0.1	0	0	0			1.98822	1.69256	2.07755		0.1	0	0	0			1.73512	1.10577	1.93926		0.1	0	0	0			2.40263	2.86437	2.02549		0.1	0	0	0			1.82073	1.72631	1.44874		0.1
	1.3474	2.27211			2.14853	3.01328	1.9316		0.15	0	0	0			2.04188	1.77117	1.73122		0.15	0	0	0			1.98958	1.20192	1.80746		0.15	0	0	0			2.04468	3.15009	2.18107		0.15	0	0	0			1.3759	1.52553	1.57133		0.15
	1.04507	1.50458			2.44799	2.20409	2.01415		0.2	0	0	0			2.28975	2.14796	1.98867		0.2	0	0	0			2.10953	2.08333	1.99481		0.2	0	0	0			2.69319	2.21914	2.53946		0.2	0	0	0			2.08866	1.58943	1.51059		0.2
	0.804699	0.795463			2.32355	1.85625	2.34669		0.25	0	0	0			3.16569	1.35766	2.20892		0.25	0	0	0			3.71307	1.17824	2.34586		0.25	0	0	0			2.44406	2.18472	2.75141		0.25	0	0	0			2.0486	1.63935	1.4748		0.25
	0.583307	0.607689			2.3057	1.69251	2.3553		0.3	0	0	0			2.1695	1.30519	1.64218		0.3	0	0	0			1.92663	1.15057	1.38268		0.3	0	0	0			2.43486	1.93924	2.31288		0.3	0	0	0			1.64023	0.894864	1.45307		0.3
	1.97023	3.13156			2.69066	1.84733	2.58115		0.35	0	0	0			3.27996	2.1148	1.92532		0.35	0	0	0			3.63362	2.42262	1.59642		0.35	6	4.54	0			2.77079	1.65805	2.06653		0.35	0	0	0			2.5321	1.30087	1.29395		0.35
	0.801717	1.03948			2.16305	2.54398	2.30734		0.4	0	0	0			2.31742	2.15435	2.0058		0.4	0	0	0			2.31641	1.90402	2.05214		0.4	10.7	8.69	0			1.77039	2.23805	2.46484		0.4	0	0	0			1.76865	1.48636	1.47346		0.4
					2.76492	2.1609	2.2056		0.45	0	0	0			2.1308	1.35673	1.87953		0.45	0	0	0			1.8775	1.10938	1.95526		0.45	14	12.45	9.22			2.04837	2.26855	2.24537		0.45	0	0	0			1.78236	1.60495	1.81667		0.45
					3.1459	2.1258	2.22746		0.5	0	0	0			2.98358	1.35332	1.59689		0.5	1.91	1.45	0			2.6875	1.06667	1.47507		0.5	17.74	15.25	9.22			2.21437	2.08469	2.76527		0.5	0	0	0			2.01896	1.50715	2.11413		0.5
					2.0834	2.42137	2.28106		0.55	0	0	0			2.07754	0.911314	1.69294		0.55	2.52	2.32	0			2.07452	0.470833	1.55926		0.55	17.74	15.25	17.07			1.97219	2.84443	2.0425		0.55	0	0	0			1.68878	0.990842	1.68598		0.55
					2.09309	2.1258	2.89121		0.6	0	0	0			2.62189	1.35332	2.97119		0.6	6.87	5.6	4.87			2.96382	1.06667	2.70745		0.6	20	18.92	17.07			2.48181	2.68126	2.39922		0.6	0	0	0			1.84511	1.50954	1.71391		0.6
					2.31901	2.42137	2.07763		0.65	0	0	0			2.37046	0.911314	1.42072		0.65	6.87	5.6	6.44			2.79062	0.470833	1.16357		0.65	22.87	21.62	24.15			2.85025	2.44282	2.13093		0.65	0	0	0			1.95358	1.72817	1.62285		0.65
					2.64313	2.40053	2.52293		0.7	0	0	0			2.30025	1.57091	2.17348		0.7	7.74	6.27	13.85			1.92235	1.21354	2.04466		0.7	25.04	25.1	24.15			1.72962	1.81912	1.77609		0.7	0	0	0			1.46589	1.53372	1.42689		0.7
					2.71167	2.39534	1.86575		0.75	0	0	0			2.20136	2.10035	2.06703		0.75	10.96	10.33	13.85			1.87109	1.75	2.49129		0.75	26.78	27.7	29.39			2.94218	2.14586	1.78852		0.75	0	0	0			1.67574	1.37889	1.69949		0.75
					2.78369	1.78714	1.83141		0.8	0	0	0			2.3727	1.50557	1.69153		0.8	14.26	13.71	13.85			2.00338	1.40761	1.97127		0.8	26.78	27.7	34.78			2.57851	2.17545	1.9542		0.8	0	0	0			2.022	1.06832	1.36577		0.8
					2.62439	1.80398	1.98736		0.85	0	0	0			2.82795	1.18956	2.57499		0.85	14.35	14	19.04			2.71691	0.992188	3.05078		0.85	29.65	31.66	34.78			2.38725	2.19121	1.91208		0.85	0	0	0			1.69769	1.14278	1.3904		0.85
					2.001	2.57261	1.64227		0.9	0	0	0			2.04302	2.61131	1.49658		0.9	18.17	18.15	21.86			2.21429	2.40625	1.60658		0.9	31.74	34.36	39.13			2.17693	2.18232	1.71958		0.9	0	0	0			1.47138	1.2493	1.30945		0.9
					2.11744	2.50603	1.87348		0.95	0	0	0			2.70776	2.61585	1.99018		0.95	19.48	18.82	28.62			3.05114	2.59896	2.26223		0.95	32.7	36.87	39.13			2.21837	2.76476	2.27374		0.95	0	0	0			1.50412	1.11736	1.43859		0.95
					2.77329	2.72002	1.91951		1	1.15	1.16	3.54			2.46071	2.82387	1.62334		1	21.13	20.17	28.74			2.63616	2.75658	1.63205		1	34	39.86	43.52			2.04572	2.39238	2.43328		1	0.98	2.73	4.14			1.47284	0.884534	1.82302		1
					2.7105	2.748	2.2163		1.05	1.36	1.35	3.91			2.83116	2.1783	1.91527		1.05	22.87	23.36	30.6			2.75521	1.96181	1.71938		1.05	34	39.86	43.52			2.36143	1.78995	1.61774		1.05	1.31	2.86	4.67			1.2871	1.33785	1.51537		1.05
					2.67053	1.92084	2.15217		1.1	1.57	1.64	4.35			1.98499	1.73863	2.39379		1.1	25.04	26.35	36.23			1.67067	1.47554	2.48007		1.1	36	42.08	47.14			2.69861	2.47808	2.27202		1.1	1.74	3.25	5.1			1.49556	1.19563	2.13258		1.1
					2.34128	1.65965	2.45762		1.15	2.94	2.71	5.68			2.99543	2.37732	2.23209		1.15	26.7	29.63	36.39			3.39204	3.21023	2.20103		1.15	37.04	45.17	50.89			1.85428	2.1907	2.13464		1.15	2.29	4.03	6.45			1.56292	0.901792	1.59824		1.15
					2.75786	1.50317	1.73991		1.2	3.88	4.64	7.17			2.9738	1.99146	1.68866		1.2	26.78	30.02	38.29			2.94565	2.27083	1.97294		1.2	38.52	46.72	50.97			2.88951	2.72619	2.19114		1.2	3.16	5.32	7.8			2.14939	0.597981	1.41253		1.2
					2.48657	2.31281	2.09642		1.25	5.14	6.67	8.94			2.50698	2.05253	2.32138		1.25	29.13	33.98	42.63			2.73355	1.85417	2.5952		1.25	40.43	49.23	54.07			2.27058	2.15448	2.40371		1.25	4.69	6.88	9.53			2.46342	0.899509	1.82234		1.25
					3.11677	2.36593	2.30067		1.3	6.61	8.61	10.79			2.75178	2.20299	1.74494		1.3	30.52	36.2	44.52			2.52865	2.05952	1.53919		1.3	40.43	49.23	54.07			2.30872	1.91963	2.06236		1.3	5.89	8.44	11.65			2.17914	1.53094	1.39975		1.3
					2.51425	1.8812	2.11238		1.35	9.44	11.51	15.42			3.06813	2.07742	1.93114		1.35	32.35	39.19	48.19			2.98047	2.21154	2.02465		1.35	42	50.97	56.64			2.86194	2.52505	1.88435		1.35	7.96	12.08	16.65			1.66114	1.76367	1.1305		1.35
					2.58289	2.10927	2.24805		1.4	11.65	13.83	18.49			1.50518	2.63793	2.0872		1.4	32.52	39.86	48.31			1.05655	2.80903	2.1403		1.4	43.04	52.22	56.68			2.06935	3.66655	2.08937		1.4	9.81	14.29	19.49			1.21097	1.64855	1.16409		1.4
					2.3058	2.03532	2.20462		1.45	13.22	16.54	21.06			1.47807	2.45019	2.64661		1.45	34.09	41.99	48.71			1.34783	2.79087	3.0312		1.45	44.96	54.34	59.02			2.70112	2.15806	1.86523		1.45	12.98	16.49	22.47			1.04957	1.26317	1.10888		1.45
					1.83541	2.25886	2.22611		1.5	16.58	21.18	26.46			1.48881	2.28953	1.75384		1.5	35.57	43.73	53.22			1.375	2.15323	1.59841		1.5	46.26	55.79	61.15			1.9519	3.23935	2.12203		1.5	17.78	19.35	27.77			1.37687	1.52452	1.58167		1.5
					1.77713	2.436	1.99994		1.55	18.99	24.27	28.72			1.74633	2.5225	1.65281		1.55	37.48	45.17	55.23			1.87117	2.51103	1.69134		1.55	46.26	55.79	61.19			1.82204	1.96977	2.08521		1.55	19.63	21.82	29.84			1.49115	2.34309	1.33985		1.55
					2.07451	2.68469	1.83982		1.6	21.51	26.5	31.09			1.73976	2.74406	1.47565		1.6	40	48.17	57.89			1.55405	2.61919	1.31298		1.6	47.65	57.05	63.2			2.44469	2.04375	1.66942		1.6	22.68	24.81	32.19			1.30038	1.75765	0.918496		1.6
					2.22071	3.01466	2.09114		1.65	24.24	29.4	34.11			1.94232	2.17516	1.73937		1.65	40.96	49.42	58.13			1.8291	1.67	1.693		1.65	48.61	58.3	63.29			3.07808	1.80932	1.56104		1.65	25.19	28.96	35.23			2.52333	1.84506	1.35677		1.65
					2.63998	2.30701	2.43868		1.7	25.39	31.82	36.41			2.08179	2.96531	2.08027		1.7	42.26	50.97	59.22			1.8125	3.40761	1.99239		1.7	49.74	59.75	65.14			1.83259	1.81538	2.11623		1.7	26.94	31.3	37.34			2.0994	1.51486	1.65173		1.7
					2.26114	2.54317	2.01937		1.75	28.44	35.69	40.23			2.19231	3.09756	1.9628		1.75	42.96	51.64	61.35			2.16964	3.37311	1.91203		1.75	50.87	61.39	65.22			3.06088		1.97237		1.75	31.3	35.45	41.58			1.74528		1.09143		1.75
					1.97515	2.18679	2.16251		1.8	34.21	40.14	46.88			2.98904	2.52185	1.70452		1.8	45.3	54.73	63.45			3.9254	2.8125	1.69854		1.8	50.87	61.39	66.99							1.8	36.21	40.65	47.59							1.8
					3.02375	2.40897	2.13124		1.85	35.99	41.3	48.85			3.5258	2.32687	2.18334		1.85	47.04	56.66	63.93			3.54839	2.18534	2.36519		1.85	52	62.45	68.36							1.85	38.5	43.12	48.94							1.85
						1.79455	1.98444		1.9	37.57	42.84	50.62				2.19144	1.72134		1.9	48.09	57.05	66.95				2.72826	1.73663		1.9	53.57	64.09	68.36							1.9	39.91	45.45	50.87							1.9
						1.9651	2.40853		1.95	40.5	45.65	51.91				1.75706	1.44215		1.95	49.04	58.88	67.39				1.73047	1.11679		1.95	55.57	65.93	70.21							1.95	41.55	48.05	52.45							1.95
									2	45.96	50.58	57.55							2	50.26	59.65	68.56							2	56.78	67.37	70.41							2	48.09	52.21	60.06							2
									2.05	48.06	53.68	60.01							2.05	52.61	63.03	68.88							2.05	56.87	67.37	72.02							2.05	50.82	54.68	62.9							2.05
									2.1	50.05	55.22	61.06							2.1	53.3	63.71	70.81							2.1	57.91	68.63	72.06							2.1	52.02	56.62	64.24							2.1
									2.15	51.52	57.25	62.38							2.15	55.48	65.93	72.75							2.15	58.7	69.88	73.31							2.15	53.33	58.57	65.45							2.15
									2.2	53.41	58.8	64.04							2.2	56	66.22	73.47							2.2	60.7	70.95	74.36							2.2	54.63	60.91	66.89							2.2
									2.25	55.51	60.93	66.29							2.25	57.65	66.8	74.36							2.25	61.91	71.53	74.4							2.25	56.27	62.6	69.01							2.25
									2.3	56.66	62.67	67.62							2.3	58.61	67.86	74.88							2.3	61.91	71.53	75.85							2.3	56.92	65.06	69.87							2.3
									2.35	58.03	64.6	69.11							2.35	60	69.11	75.72							2.35	62.96	72.78	75.89							2.35	58.34	65.97	70.69							2.35
									2.4	59.39	65.86	70							2.4	60.96	69.88	76.89							2.4	64.17	73.07	76.89							2.4	60.31	67.4	71.8							2.4
									2.45	61.39	67.7	72.45							2.45	61.3	70.37	77.62							2.45	65.74	73.84	76.89							2.45	62.81	69.22	74.4							2.45
									2.5	63.59	68.86	73.98							2.5	63.3	72.2	77.86							2.5	66.61	74.42	77.78							2.5	64.56	71.04	76.03							2.5
									2.55	64.85	70.12	75.27							2.55	64.52	73.26	79.15							2.55	66.61	74.42	78.7							2.55	66.41	71.56	77.33							2.55
									2.6	65.79	71.08	76.48							2.6	64.96	73.84	79.31							2.6	67.65	75.19	78.74							2.6	68.27	72.73	78.01							2.6
									2.65	68.42	72.92	78.49							2.65	66.09	74.61	79.99							2.65	68.61	76.16	79.51							2.65	70.34	75.19	79.5							2.65
									2.7	69.25	74.56	79.34							2.7	67.22	76.16	80.68							2.7	69.3	76.74	79.51							2.7	71.65	76.1	80.03							2.7
									2.75	70.51	75.63	79.98							2.75	67.65	76.64	81.36							2.75	70.09	77.7	80.48							2.75	72.19	77.14	80.8							2.75
									2.8	72.4	77.18	80.67							2.8	68.7	78.57	82.05							2.8	70.26	77.8	80.48							2.8	73.39	78.44	81.71							2.8
									2.85	73.56	77.85	81.27							2.85	69.83	79.73	82.45							2.85	71.74	78.67	81.4							2.85	74.15	79.87	82.48							2.85
									2.9	74.5	78.43	81.96							2.9	70.09	79.83	82.73							2.9	72.7	79.44	82.25							2.9	74.7	80.39	82.96							2.9
									2.95	75.45	78.92	82.76							2.95	70.78	80.98	83.17							2.95	73.13	80.12	82.25							2.95	76.12	80.91	83.69							2.95
									3	76.71	80.75	84.09							3	71.39	81.37	83.98							3	73.91	81.08	83.01							3	78.3	82.47	85.18							3
									3.05	78.17	81.91	84.82							3.05	73.57	82.63	84.82							3.05	73.91	81.08	83.05							3.05	79.39	83.64	85.9							3.05
									3.1	79.01	82.3	85.34							3.1	74.17	83.49	85.19							3.1	74.7	81.76	84.02							3.1	79.83	84.42	86.09							3.1
									3.15	80.27	82.59	86.15							3.15	74.52	83.98	85.35							3.15	75.04	82.43	84.02							3.15	81.03	84.81	86.53							3.15
									3.2	82.06	84.14	87.11							3.2	75.48	85.14	86.03							3.2	75.3	83.01	84.5							3.2	81.79	85.58	87.39							3.2
									3.25	82.69	84.82	87.52							3.25	76.35	85.52	86.11							3.25	75.83	83.11	85.14							3.25	82.33	85.97	87.92							3.25
									3.3	83.42	85.78	88.72							3.3	77.04	86.2	86.63							3.3	76	83.11	85.14							3.3	83.42	86.36	88.69							3.3
									3.35	83.63	86.36	89.41							3.35	78.09	86.39	87.16							3.35	76.87	83.49	85.51							3.35	83.97	86.75	89.03							3.35
									3.4	84.89	87.23	90.5							3.4	79.48	86.87	87.48							3.4	77.65	84.17	85.51							3.4	85.71	88.18	90.23							3.4
									3.45	85.73	87.52	90.78							3.45	79.74	86.97	87.84							3.45	78.43	84.75	85.99							3.45	86.15	88.57	90.57							3.45
									3.5	86.46	88.39	91.18							3.5	80.17	87.36	88.12							3.5	78.78	85.04	85.99							3.5	86.8	89.35	91							3.5
									3.55	86.78	88.97	91.58							3.55	81.3	87.84	88.24							3.55	78.78	85.04	86.39							3.55	87.46	89.74	91.39							3.55
									3.6	87.3	89.65	92.03							3.6	82.26	88.51	88.77							3.6	79.83	85.23	86.92							3.6	88	90	91.67							3.6
									3.65	87.72	90.72	92.43							3.65	82.52	88.8	88.97							3.65	80.17	85.62	86.92							3.65	88.66	90.26	92.16							3.65
									3.7	88.35	91.2	92.87							3.7	82.78	89.19	89.33							3.7	80.7	85.81	87.12							3.7	89.53	90.52	92.49							3.7
									3.75	89.09	91.88	93.07							3.75	83.48	89.58	89.61							3.75	81.3	86.29	87.12							3.75	90.62	90.91	92.78							3.75
									3.8	89.51	92.65	93.35							3.8	84.17	89.86	89.9							3.8	81.3	86.29	87.64							3.8	91.06	91.17	93.12							3.8
									3.85	90.14	93.13	93.56							3.85	84.78	90.44	90.38							3.85	81.65	87.16	87.64							3.85	91.38	91.43	93.17							3.85
									3.9	90.56	93.42	93.88							3.9	85.22	90.73	90.62							3.9	82.26	87.45	88.33							3.9	91.71	91.56	93.46							3.9
									3.95	90.77	94	94.16							3.95	85.48	90.83	90.98							3.95	82.78	87.55	88.57							3.95	92.04	91.69	93.74							3.95
									4	92.44	95.16	95.21							4	85.83	91.02	91.18							4	83.3	87.84	88.57							4	92.8	93.77	95.62							4
									4.05	93.39	95.55	95.61							4.05	86.17	91.41	91.26							4.05	83.3	87.84	88.81							4.05	93.46	94.29	96.01							4.05
									4.1	93.7	95.65	95.77							4.1	86.87	91.6	91.47							4.1	83.74	88.03	88.81							4.1	93.68	94.42	96.25							4.1
									4.15	93.81	95.84	95.93							4.15	87.65	91.89	91.83							4.15	84.09	88.32	89.17							4.15	94	94.42	96.44							4.15
									4.2	94.02	96.32	96.13							4.2	88.09	91.89	91.99							4.2	84.61	88.51	89.17							4.2	94.11	95.32	96.68							4.2
									4.25	94.44	96.42	96.25							4.25	88.35	92.47	92.23							4.25	85.13	88.71	89.53							4.25	94.44	95.58	96.68							4.25
									4.3	94.86	96.71	96.66							4.3	88.78	92.66	92.47							4.3	85.13	88.71	89.77							4.3	94.66	95.97	96.97							4.3
									4.35	95.28	96.91	97.18							4.35	89.13	92.76	92.51							4.35	85.3	89.09	89.77							4.35	94.87	96.36	97.31							4.35
									4.4	95.59	97	97.3							4.4	89.3	92.76	92.71							4.4	85.74	89.19	90.14							4.4	95.2	96.36	97.31							4.4
									4.45	95.8	97.2	97.34							4.45	89.48	93.05	93.04							4.45	85.83	89.48	90.14							4.45	95.42	96.62	97.45							4.45
									4.5	96.12	97.29	97.46							4.5	90.09	93.24	93.32							4.5	86	89.96	90.5							4.5	95.64	96.75	97.5							4.5
									4.55	96.43	97.58	97.54							4.55	90.61	93.53	93.64							4.55	86	89.96	90.5							4.55	95.97	97.27	97.64							4.55
									4.6	96.54	97.68	97.62							4.6	91.04	93.92	93.72							4.6	86.26	90.25	90.86							4.6	96.07	97.53	97.74							4.6
									4.65	97.06	98.07	97.87							4.65	91.3	94.02	93.8							4.65	87.04	90.35	91.14							4.65	96.18	97.66	97.79							4.65
									4.7	97.17	98.07	98.11							4.7	91.48	94.31	93.88							4.7	87.39	90.73	91.14							4.7	96.29	97.66	97.88							4.7
									4.75	97.27	98.16	98.15							4.75	91.48	94.4	94.04							4.75	87.48	91.12	91.34							4.75	96.29	98.05	98.03							4.75
									4.8	97.27	98.36	98.31							4.8	92	94.69	94.36							4.8	87.48	91.12	91.34							4.8	96.51	98.18	98.12							4.8
									4.85	97.27	98.36	98.39							4.85	92.17	94.98	94.65							4.85	87.74	91.8	91.59							4.85	96.73	98.18	98.12							4.85
									4.9	97.27	98.36	98.43							4.9	92.26	94.98	94.77							4.9	88.26	92.28	91.59							4.9	96.84	98.18	98.17							4.9
									4.95	97.27	98.36	98.67							4.95	92.43	95.37	94.85							4.95	88.61	92.47	91.79							4.95	96.84	98.18	98.27							4.95
									5	97.38	98.55	98.75							5	92.7	95.37	94.93							5	89.04	92.76	92.03							5	97.27	98.18	98.51							5
									5.05	97.59	98.74	98.75							5.05	92.87	95.37	95.05							5.05	89.04	92.76	92.03							5.05	97.27	98.44	98.56							5.05
									5.1	97.59	99.03	98.79							5.1	93.04	95.56	95.21							5.1	89.22	92.86	92.11							5.1	97.71	98.44	98.6							5.1
									5.15	97.69	99.03	98.87							5.15	93.48	95.56	95.25							5.15	89.39	93.15	92.11							5.15	97.82	98.57	98.7							5.15
									5.2	97.69	99.03	98.91							5.2	93.57	95.66	95.33							5.2	89.57	93.34	92.35							5.2	98.04	98.83	98.75							5.2
									5.25	97.9	99.23	98.95							5.25	93.65	95.66	95.45							5.25	89.83	93.53	92.35							5.25	98.26	98.96	98.8							5.25
									5.3	98.01	99.23	99.07							5.3	94	95.95	95.61							5.3	89.83	93.53	92.59							5.3	98.36	99.09	98.94							5.3
									5.35	98.22	99.23	99.15							5.35	94.26	95.95	95.85							5.35	90.43	93.82	92.87							5.35	98.47	99.22	98.99							5.35
									5.4	98.22	99.23	99.19							5.4	94.43	96.14	95.93							5.4	90.7	93.82	92.87							5.4	98.47	99.22	99.04							5.4
									5.45	98.22	99.23	99.28							5.45	94.52	96.33	96.26							5.45	91.57	93.82	93.12							5.45	98.47	99.48	99.04							5.45
									5.5	98.43	99.23	99.28							5.5	94.96	96.53	96.26							5.5	91.57	93.92	93.12							5.5	98.47	99.48	99.13							5.5
									5.55	98.43	99.32	99.36							5.55	95.04	96.72	96.34							5.55	91.57	93.92	93.36							5.55	98.47	99.48	99.18							5.55
									5.6	98.53	99.32	99.36							5.6	95.04	96.72	96.42							5.6	91.91	93.92	93.36							5.6	98.47	99.61	99.23							5.6
									5.65	98.64	99.32	99.44							5.65	95.3	96.72	96.54							5.65	92.26	94.21	93.48							5.65	98.47	99.61	99.28							5.65
									5.7	98.64	99.52	99.44							5.7	95.3	97.1	96.74							5.7	92.61	94.5	93.52							5.7	98.58	99.61	99.28							5.7
									5.75	98.64	99.61	99.52							5.75	95.3	97.1	96.78							5.75	92.78	94.59	93.52							5.75	98.69	99.61	99.33							5.75
									5.8	98.64	99.61	99.52							5.8	95.39	97.2	96.82							5.8	92.78	94.59	93.64							5.8	98.69	99.61	99.37							5.8
									5.85	98.74	99.61	99.56							5.85	95.48	97.2	96.86							5.85	92.87	94.69	93.64							5.85	98.69	99.61	99.42							5.85
									5.9	98.74	99.71	99.56							5.9	95.48	97.3	96.94							5.9	93.22	94.88	93.84							5.9	98.69	99.61	99.47							5.9
									5.95	98.74	99.71	99.56							5.95	95.48	97.39	97.06							5.95	93.48	95.08	93.84							5.95	98.91	99.61	99.52							5.95
									6	98.85	99.71	99.6							6	95.65	97.39	97.06							6	93.57	95.08	94.04							6	98.91	99.61	99.52							6
									6.05	98.95	99.71	99.68							6.05	95.91	97.59	97.18							6.05	93.57	95.08	94.28							6.05	99.13	99.61	99.57							6.05
									6.1	98.95	99.71	99.68							6.1	95.91	97.59	97.18							6.1	93.74	95.08	94.28							6.1	99.13	99.61	99.62							6.1
									6.15	98.95	99.81	99.72							6.15	96	97.59	97.18							6.15	93.74	95.08	94.44							6.15	99.13	99.61	99.62							6.15
									6.2	98.95	99.81	99.72							6.2	96	97.59	97.22							6.2	93.83	95.08	94.44							6.2	99.24	99.61	99.66							6.2
									6.25	98.95	99.81	99.72							6.25	96.17	97.59	97.46							6.25	94.09	95.17	94.57							6.25	99.24	99.61	99.66							6.25
									6.3	99.06	99.81	99.72							6.3	96.43	97.59	97.54							6.3	94.09	95.17	94.57							6.3	99.24	99.74	99.66							6.3
									6.35	99.16	99.81	99.72							6.35	96.43	97.59	97.67							6.35	94.17	95.27	94.61							6.35	99.24	99.74	99.66							6.35
									6.4	99.16	99.81	99.72							6.4	96.43	97.78	97.75							6.4	94.35	95.46	94.77							6.4	99.35	99.74	99.66							6.4
									6.45	99.16	99.81	99.72							6.45	96.43	97.78	97.75							6.45	94.35	95.56	94.77							6.45	99.35	99.74	99.71							6.45
									6.5	99.27	99.81	99.72							6.5	96.7	97.88	97.79							6.5	94.52	95.56	94.81							6.5	99.35	99.74	99.71							6.5
									6.55	99.27	99.81	99.72							6.55	96.87	97.97	97.83							6.55	94.61	95.66	94.81							6.55	99.45	99.74	99.71							6.55
									6.6	99.27	99.81	99.72							6.6	97.13	97.97	97.87							6.6	94.7	96.04	94.97							6.6	99.45	99.74	99.71							6.6
									6.65	99.37	99.81	99.72							6.65	97.13	97.97	97.99							6.65	94.87	96.43	94.97							6.65	99.45	99.74	99.71							6.65
									6.7	99.37	99.81	99.72							6.7	97.22	97.97	98.03							6.7	95.04	96.53	95.17							6.7	99.67	99.74	99.71							6.7
									6.75	99.37	99.81	99.72							6.75	97.3	98.07	98.11							6.75	95.3	96.72	95.25							6.75	99.67	99.74	99.71							6.75
									6.8	99.48	99.81	99.72							6.8	97.57	98.26	98.15							6.8	95.3	96.72	95.25							6.8	99.67	99.74	99.76							6.8
									6.85	99.58	99.81	99.76							6.85	97.91	98.36	98.19							6.85	95.39	96.72	95.29							6.85	99.67	99.74	99.76							6.85
									6.9	99.58	99.81	99.76							6.9	98.09	98.46	98.19							6.9	95.48	96.91	95.29							6.9	99.67	99.74	99.76							6.9
									6.95	99.69	99.81	99.76							6.95	98.09	98.55	98.23							6.95	95.57	97.1	95.37							6.95	99.67	99.74	99.76							6.95
									7	99.69	99.81	99.8							7	98.26	98.55	98.23							7	95.83	97.1	95.37							7	99.67	99.87	99.76							7
									7.05	99.79	99.81	99.84							7.05	98.26	98.65	98.35							7.05	95.83	97.1	95.57							7.05	99.67	99.87	99.76							7.05
									7.1	99.79	99.81	99.88							7.1	98.35	98.75	98.35							7.1	96	97.1	95.61							7.1	99.67	99.87	99.81							7.1
									7.15	99.79	99.81	99.88							7.15	98.43	98.75	98.35							7.15	96.26	97.2	95.61							7.15	99.67	99.87	99.81							7.15
									7.2	99.79	99.81	99.88							7.2	98.43	98.94	98.35							7.2	96.26	97.3	95.69							7.2	99.67	99.87	99.81							7.2
									7.25	99.79	99.81	99.88							7.25	98.43	98.94	98.39							7.25	96.26	97.39	95.69							7.25	99.67	99.87	99.81							7.25
									7.3	99.79	99.81	99.88							7.3	98.52	98.94	98.43							7.3	96.26	97.39	95.77							7.3	99.67	99.87	99.86							7.3
									7.35	99.9	99.81	99.92							7.35	98.61	98.94	98.59							7.35	96.43	97.39	95.77							7.35	99.67	99.87	99.86							7.35
									7.4	99.9	99.81	99.92							7.4	98.7	98.94	98.59							7.4	96.52	97.39	95.81							7.4	99.67	99.87	99.86							7.4
									7.45	99.9	99.81	99.92							7.45	98.7	99.03	98.59							7.45	96.61	97.39	96.05							7.45	99.67	99.87	99.9							7.45
									7.5	99.9	99.81	99.92							7.5	98.7	99.03	98.71							7.5	96.61	97.59	96.05							7.5	99.67	99.87	99.9							7.5
									7.55	99.9	99.81	99.92							7.55	98.7	99.03	98.75							7.55	96.61	97.59	96.26							7.55	99.67	99.87	99.9							7.55
									7.6	99.9	99.81	99.92							7.6	98.78	99.03	98.79							7.6	96.7	97.59	96.26							7.6	99.78	99.87	99.9							7.6
									7.65	99.9	99.81	99.92							7.65	98.87	99.13	98.79							7.65	96.7	97.59	96.3							7.65	99.78	99.87	99.9							7.65
									7.7	99.9	99.81	99.92							7.7	98.87	99.13	98.79							7.7	96.78	97.68	96.3							7.7	99.78	99.87	99.9							7.7
									7.75	99.9	99.81	99.92							7.75	98.87	99.13	98.87							7.75	96.78	97.68	96.34							7.75	99.78	99.87	99.9							7.75
									7.8	99.9	99.81	99.92							7.8	98.96	99.32	98.91							7.8	96.78	97.68	96.5							7.8	99.89	99.87	99.9							7.8
									7.85	99.9	99.81	99.92							7.85	98.96	99.42	98.91							7.85	96.87	97.88	96.5							7.85	99.89	99.87	99.9							7.85
									7.9	99.9	99.81	99.92							7.9	99.04	99.42	98.91							7.9	96.87	97.88	96.54							7.9	99.89	99.87	99.9							7.9
									7.95	99.9	99.81	99.92							7.95	99.04	99.42	98.91							7.95	96.87	97.88	96.54							7.95	99.89	99.87	99.9							7.95
									8	99.9	99.81	99.92							8	99.22	99.42	98.95							8	96.87	97.88	96.58							8	99.89	99.87	99.9							8
									8.05	99.9	99.81	99.92							8.05	99.22	99.42	98.95							8.05	96.87	97.88	96.58							8.05	99.89	99.87	99.9							8.05
									8.1	99.9	99.9	99.92							8.1	99.3	99.42	99.03							8.1	96.96	97.88	96.58							8.1	99.89	100	99.95							8.1
									8.15	99.9	99.9	99.96							8.15	99.3	99.42	99.19							8.15	97.04	98.07	96.78							8.15	100	100	99.95							8.15
									8.2	99.9	99.9	99.96							8.2	99.39	99.42	99.28							8.2	97.13	98.26	96.78							8.2	100	100	99.95							8.2
									8.25	99.9	99.9	99.96							8.25	99.39	99.42	99.32							8.25	97.13	98.26	96.94							8.25	100	100	99.95							8.25
									8.3	99.9	99.9	99.96							8.3	99.39	99.42	99.32							8.3	97.13	98.26	96.94							8.3	100	100	99.95							8.3
									8.35	99.9	99.9	100							8.35	99.39	99.42	99.4							8.35	97.13	98.46	96.98							8.35	100	100	99.95							8.35
									8.4	99.9	99.9	100							8.4	99.39	99.52	99.44							8.4	97.13	98.46	96.98							8.4	100	100	99.95							8.4
									8.45	99.9	99.9	100							8.45	99.48	99.52	99.48							8.45	97.13	98.46	96.98							8.45	100	100	99.95							8.45
									8.5	99.9	99.9	100							8.5	99.57	99.52	99.48							8.5	97.3	98.46	97.02							8.5	100	100	99.95							8.5
									8.55	99.9	99.9	100							8.55	99.57	99.52	99.48							8.55	97.3	98.46	97.02							8.55	100	100	99.95							8.55
									8.6	100	99.9	100							8.6	99.57	99.61	99.52							8.6	97.3	98.46	97.06							8.6	100	100	99.95							8.6
									8.65	100	99.9	100							8.65	99.57	99.61	99.52							8.65	97.39	98.46	97.06							8.65	100	100	99.95							8.65
									8.7	100	99.9	100							8.7	99.57	99.61	99.52							8.7	97.48	98.55	97.14							8.7	100	100	99.95							8.7
									8.75	100	99.9	100							8.75	99.57	99.61	99.56							8.75	97.65	98.55	97.14							8.75	100	100	99.95							8.75
									8.8	100	99.9	100							8.8	99.57	99.61	99.56							8.8	97.65	98.55	97.18							8.8	100	100	99.95							8.8
									8.85	100	99.9	100							8.85	99.57	99.61	99.56							8.85	97.83	98.55	97.22							8.85	100	100	99.95							8.85
									8.9	100	99.9	100							8.9	99.65	99.61	99.56							8.9	97.91	98.55	97.22							8.9	100	100	99.95							8.9
									8.95	100	99.9	100							8.95	99.65	99.61	99.56							8.95	98	98.55	97.38							8.95	100	100	99.95							8.95
									9	100	99.9	100							9	99.74	99.61	99.56							9	98	98.55	97.38							9	100	100	99.95							9
									9.05	100	99.9	100							9.05	99.74	99.61	99.56							9.05	98	98.55	97.46							9.05	100	100	99.95							9.05
									9.1	100	99.9	100							9.1	99.74	99.61	99.6							9.1	98.09	98.55	97.46							9.1	100	100	99.95							9.1
									9.15	100	99.9	100							9.15	99.74	99.61	99.6							9.15	98.17	98.55	97.58							9.15	100	100	99.95							9.15
									9.2	100	99.9	100							9.2	99.74	99.61	99.68							9.2	98.35	98.65	97.71							9.2	100	100	99.95							9.2
									9.25	100	99.9	100							9.25	99.74	99.61	99.68							9.25	98.43	98.65	97.71							9.25	100	100	99.95							9.25
									9.3	100	99.9	100							9.3	99.74	99.61	99.68							9.3	98.43	98.65	97.75							9.3	100	100	99.95							9.3
									9.35	100	99.9	100							9.35	99.74	99.61	99.68							9.35	98.43	98.65	97.75							9.35	100	100	99.95							9.35
									9.4	100	99.9	100							9.4	99.74	99.61	99.68							9.4	98.43	98.75	97.83							9.4	100	100	99.95							9.4
									9.45	100	99.9	100							9.45	99.83	99.61	99.68							9.45	98.43	98.75	97.83							9.45	100	100	99.95							9.45
									9.5	100	99.9	100							9.5	99.83	99.61	99.72							9.5	98.43	98.84	97.91							9.5	100	100	99.95							9.5
									9.55	100	99.9	100							9.55	99.83	99.61	99.72							9.55	98.43	98.84	97.91							9.55	100	100	99.95							9.55
									9.6	100	99.9	100							9.6	99.83	99.61	99.72							9.6	98.43	98.84	97.91							9.6	100	100	99.95							9.6
									9.65	100	99.9	100							9.65	99.83	99.61	99.72							9.65	98.43	98.84	97.99							9.65	100	100	99.95							9.65
									9.7	100	99.9	100							9.7	99.83	99.61	99.72							9.7	98.52	98.84	97.99							9.7	100	100	100							9.7
									9.75	100	99.9	100							9.75	99.83	99.61	99.72							9.75	98.61	98.84	98.03							9.75	100	100	100							9.75
									9.8	100	99.9	100							9.8	99.83	99.61	99.76							9.8	98.61	98.84	98.03							9.8	100	100	100							9.8
									9.85	100	99.9	100							9.85	99.83	99.71	99.76							9.85	98.61	98.84	98.11							9.85	100	100	100							9.85
									9.9	100	99.9	100							9.9	99.83	99.71	99.76							9.9	98.61	98.84	98.19							9.9	100	100	100							9.9
									9.95	100	99.9	100							9.95	99.83	99.71	99.76							9.95	98.7	98.94	98.19							9.95	100	100	100							9.95
									10	100	100	100							10	99.83	99.71	99.76							10	98.7	98.94	98.31							10	100	100	100							10
																			10.05	99.83	99.71	99.76							10.05	98.7	98.94	98.31
																			10.1	99.91	99.71	99.76							10.1	98.78	98.94	98.39
																			10.15	99.91	99.71	99.76							10.15	98.78	98.94	98.39
																			10.2	99.91	99.71	99.76							10.2	98.78	98.94	98.51
																			10.25	99.91	99.71	99.76							10.25	98.78	98.94	98.55
																			10.3	99.91	99.71	99.76							10.3	98.78	98.94	98.55
																			10.35	99.91	99.71	99.76							10.35	98.96	98.94	98.59
																			10.4	99.91	99.71	99.76							10.4	99.04	98.94	98.59
																			10.45	99.91	99.71	99.76							10.45	99.13	99.03	98.59
																			10.5	99.91	99.71	99.76							10.5	99.13	99.03	98.59
																			10.55	99.91	99.81	99.76							10.55	99.13	99.03	98.63
																			10.6	99.91	99.81	99.76							10.6	99.22	99.03	98.75
																			10.65	99.91	99.81	99.76							10.65	99.22	99.03	98.75
																			10.7	99.91	99.81	99.76							10.7	99.22	99.13	98.83
																			10.75	99.91	99.81	99.76							10.75	99.22	99.13	98.83
																			10.8	99.91	99.81	99.76							10.8	99.22	99.13	98.83
																			10.85	99.91	99.81	99.8							10.85	99.3	99.13	98.83
																			10.9	99.91	99.81	99.8							10.9	99.39	99.13	98.87
																			10.95	99.91	99.81	99.8							10.95	99.48	99.13	98.91
																			11	99.91	99.81	99.8							11	99.48	99.23	98.91
																			11.05	99.91	99.81	99.8							11.05	99.48	99.23	98.91
																			11.1	99.91	99.81	99.8							11.1	99.48	99.23	98.91
																			11.15	99.91	99.81	99.84							11.15	99.48	99.23	98.91
																			11.2	99.91	99.81	99.84							11.2	99.48	99.42	98.91
																			11.25	99.91	100	99.88							11.25	99.57	99.42	98.95
																			11.3	99.91	100	99.88							11.3	99.57	99.42	98.99
																			11.35	99.91	100	99.88							11.35	99.57	99.42	98.99
																			11.4	99.91	100	99.88							11.4	99.57	99.42	98.99
																			11.45	99.91	100	99.88							11.45	99.57	99.52	98.99
																			11.5	99.91	100	99.88							11.5	99.57	99.52	99.11
																			11.55	99.91	100	99.88							11.55	99.57	99.52	99.11
																			11.6	99.91	100	99.88							11.6	99.57	99.61	99.19
																			11.65	99.91	100	99.88							11.65	99.57	99.61	99.28
																			11.7	99.91	100	99.88							11.7	99.57	99.61	99.28
																			11.75	99.91	100	99.88							11.75	99.57	99.61	99.28
																			11.8	99.91	100	99.88							11.8	99.57	99.61	99.28
																			11.85	99.91	100	99.88							11.85	99.57	99.71	99.28
																			11.9	99.91	100	99.88							11.9	99.57	99.71	99.28
																			11.95	99.91	100	99.88							11.95	99.65	99.71	99.32
																			12	99.91	100	99.88							12	99.65	99.71	99.32
																			12.05	99.91	100	99.88							12.05	99.65	99.71	99.32
																			12.1	99.91	100	99.92							12.1	99.65	99.81	99.32
																			12.15	99.91	100	99.92							12.15	99.74	99.81	99.32
																			12.2	99.91	100	99.92							12.2	99.74	99.81	99.36
																			12.25	99.91	100	99.92							12.25	99.74	99.81	99.36
																			12.3	99.91	100	99.92							12.3	99.74	99.81	99.4
																			12.35	99.91	100	99.92							12.35	99.91	99.81	99.4
																			12.4	99.91	100	99.92							12.4	99.91	99.81	99.4
																			12.45	99.91	100	99.92							12.45	100	99.81	99.4
																			12.5	99.91	100	99.92							12.5	100	99.81	99.4
																			12.55	99.91	100	99.92							12.55	100	99.81	99.44
																			12.6	99.91	100	99.92							12.6	100	99.81	99.44
																			12.65	99.91	100	99.92							12.65	100	99.81	99.48
																			12.7	99.91	100	99.92							12.7	100	99.81	99.48
																			12.75	99.91	100	99.92							12.75	100	99.81	99.48
																			12.8	99.91	100	99.92							12.8	100	99.81	99.48
																			12.85	99.91	100	99.92							12.85	100	99.81	99.48
																			12.9	99.91	100	99.92							12.9	100	99.81	99.52
																			12.95	99.91	100	99.92							12.95	100	99.81	99.52
																			13	100	100	99.92							13	100	99.81	99.52
																			13.05	100	100	99.92							13.05	100	99.81	99.52
																			13.1	100	100	99.92							13.1	100	99.81	99.52
																			13.15	100	100	99.92							13.15	100	99.81	99.52
																			13.2	100	100	99.92							13.2	100	99.81	99.52
																			13.25	100	100	99.92							13.25	100	99.81	99.6
																			13.3	100	100	99.92							13.3	100	99.81	99.6
																			13.35	100	100	99.92							13.35	100	99.81	99.6
																			13.4	100	100	99.92							13.4	100	99.81	99.6
																			13.45	100	100	99.92							13.45	100	99.81	99.6
																			13.5	100	100	99.92							13.5	100	99.81	99.6
																			13.55	100	100	99.92							13.55	100	99.81	99.6
																			13.6	100	100	99.92							13.6	100	99.9	99.6
																			13.65	100	100	99.92							13.65	100	99.9	99.6
																			13.7	100	100	99.92							13.7	100	99.9	99.64
																			13.75	100	100	99.92							13.75	100	99.9	99.72
																			13.8	100	100	99.92							13.8	100	99.9	99.72
																			13.85	100	100	99.92							13.85	100	100	99.72
																			13.9	100	100	99.92							13.9	100	100	99.72
																			13.95	100	100	99.92							13.95	100	100	99.72
																			14	100	100	99.92							14	100	100	99.72
																			14.05	100	100	99.92							14.05	100	100	99.72
																			14.1	100	100	99.92							14.1	100	100	99.72
																			14.15	100	100	99.92							14.15	100	100	99.72
																			14.2	100	100	99.92							14.2	100	100	99.72
																			14.25	100	100	99.92							14.25	100	100	99.72
																			14.3	100	100	99.92							14.3	100	100	99.76
																			14.35	100	100	99.92							14.35	100	100	99.76
																			14.4	100	100	99.92							14.4	100	100	99.76
																			14.45	100	100	99.92							14.45	100	100	99.76
																			14.5	100	100	99.92							14.5	100	100	99.76
																			14.55	100	100	99.92							14.55	100	100	99.76
																			14.6	100	100	99.92							14.6	100	100	99.76
																			14.65	100	100	99.92							14.65	100	100	99.76
																			14.7	100	100	99.92							14.7	100	100	99.76
																			14.75	100	100	99.92							14.75	100	100	99.76
																			14.8	100	100	99.92							14.8	100	100	99.76
																			14.85	100	100	99.92							14.85	100	100	99.76
																			14.9	100	100	99.92							14.9	100	100	99.76
																			14.95	100	100	99.92							14.95	100	100	99.76
																			15	100	100	100							15	100	100	99.76
[truncated: 10 more columns]

## Sheet: Fig. 5
Figure 5
5C												5D																	5G
	dnm1l	baseline	wd 12h	wd 1 d	wd 6 d	fis1	baseline	wd 12h	wd 1 d	wd 6 d			mfn1	baseline	wd 12h	wd 1 d	wd 6 d	mfn2	baseline	wd 12h	wd 1 d	wd 6 d	opa1	baseline	wd 12h	wd 1 d	wd 6 d			baseline	wd 1 d	wd 1 w	wd 2 w	wd 4 w			baseline	wd 1 d	wd 1 w	wd 2 w	wd 4 w
		1.29677	1.06432	0.78183	0.923335		0.987294	1.19462	0.927586	0.856516				0.989666	0.750027	0.48465	0.564488		0.850366	0.730095	1.20677	0.787939		0.945937	1.14062	0.929686	1.03155			1.04122	0.563372	0.595449	0.421709	0.690378		0	0	0	0	0	0
		1.58549	0.494803	0.768399	0.517606		1.3118	1.05085	0.761308	0.622675				1.41914	1.05703	0.952647	0.526686		0.94354	0.599219	0.393969	1.14168		1.29667	0.76834	1.09795	1.4792			0.739927	0.717484	0.961005	0.765753	0.624098		0.2	0	0	0	0	0
		1.17277	0.650638	0.404701	0.965887		0.990722	0.727769	0.801932	0.549637				0.835096	0.61986	0.719474	0.408955		1.08009	1.12987	1.41535	0.735173		1.20984	1.18906	0.737041	0.913715			1.06615	0.394972	0.495496	0.769517	0.777866		0.4	0	0.6	0	0	0
		0.635043	0.558615	0.742224	0.657438		0.833095	1.1741	0.710325	1.13804				0.946067	0.739701	0.795544	0.552871		0.987023	0.987023	0.75062	1.19844		0.537679	0.814968	0.668879	1.12492			0.859399	0.665653	0.560056	0.575389	0.696742		0.6	0	2.69	0	0	0
		0.699757	1.01743	1.06432	0.858522		0.785429	0.761308	1.00108	0.899099				1.1567	0.641719	0.714504	0.564488		1.41045	1.41535	0.766392	0.980205		0.574276	1.12102	0.477912	0.763032			1.29331	0.317974	0.811675	0.634986	0.386672		0.8	0	4.04	0	0	0
		0.739656	0.999949	1.20575	0.69252		1.19877	0.725251	0.804716	0.813127				0.697379	0.673623	0.776477	0.702229		1.16163	0.33475	1.58135	0.655722		1.51552	0.765681	1.39941	0.39497									1	0	5.54	0.34	0.38	0
		0.870506		1.21413	1.15263		0.892889		0.653633	0.690902				0.955955		0.898141	0.750027		0.566896		1.96041	0.993888		0.92007		1.07164	1.28326									1.2	0	7.93	1.01	2.03	0.4
																																				1.4	0	10.48	2.02	3.04	1.19
																																				1.6	0	13.47	4.55	7.98	3.16
																																				1.8	0.17	16.77	6.57	12.67	9.49
																																				2	0.34	21.26	9.76	18.25	15.81
																																				2.2	0.85	25.9	14.48	22.43	22.53
																																				2.4	2.21	31.14	19.36	27	29.64
																																				2.6	4.24	36.23	26.77	32.83	34.78
																																				2.8	6.79	42.22	31.48	38.02	39.53
																																				3	9.85	47.16	35.69	42.46	42.69
																																				3.2	13.41	54.79	41.92	51.2	48.62
																																				3.4	16.81	59.88	46.97	55.13	54.15
																																				3.6	20.37	64.07	51.35	61.34	58.5
																																				3.8	24.45	66.17	56.4	65.65	61.26
																																				4	29.54	69.46	60.44	69.46	63.24
																																				4.2	32.26	73.2	63.8	73.26	67.59
																																				4.4	35.14	76.05	67	75.54	70.75
																																				4.6	40.07	79.49	70.71	78.83	73.52
																																				4.8	45.33	82.04	74.41	81.12	75.1
																																				5	50.42	85.18	76.77	84.03	77.08
																																				5.2	54.5	86.08	79.29	85.42	78.26
																																				5.4	58.57	88.32	81.48	86.57	81.03
																																				5.6	61.97	90.72	83.33	89.23	82.61
																																				5.8	65.03	92.22	85.86	91.13	83
																																				6	67.4	93.11	87.37	92.27	84.19
																																				6.2	69.78	94.16	89.23	93.41	84.98
																																				6.4	72.67	94.76	90.07	93.92	86.17
																																				6.6	75.21	95.06	91.08	95.44	86.17
																																				6.8	76.57	96.26	91.92	96.2	87.35
																																				7	79.63	97.01	92.76	96.83	89.72
																																				7.2	81.66	97.31	93.94	97.21	92.49
																																				7.4	83.19	97.9	95.12	97.72	93.68
																																				7.6	84.21	98.05	95.62	97.85	94.07
																																				7.8	85.4	98.2	95.96	98.1	95.26
																																				8	86.93	98.35	96.13	98.1	96.05
																																				8.2	88.62	98.5	96.46	98.48	96.05
																																				8.4	90.32	98.65	96.97	98.61	96.84
																																				8.6	91.34	98.8	97.31	98.86	97.63
																																				8.8	92.87	98.8	97.81	98.86	98.02
																																				9	94.06	99.1	98.15	98.99	98.02
																																				9.2	95.42	99.4	98.32	99.11	98.02
																																				9.4	95.59	99.55	98.65	99.37	98.02
																																				9.6	96.43	99.55	98.65	99.37	98.81
																																				9.8	96.94	99.55	98.65	99.37	99.6
																																				10	97.28	99.55	98.82	99.49	99.6
																																				10.2	97.62	99.55	98.99	99.62	99.6
																																				10.4	98.13	99.7	99.49	99.87	99.6
																																				10.6	98.47	99.85	99.83	99.87	99.6
																																				10.8	98.81	99.85	99.83	99.87	100
																																				11	98.81	99.85	99.83	99.87	100
																																				11.2	98.98	99.85	99.83	99.87	100
																																				11.4	98.98	99.85	99.83	99.87	100
																																				11.6	99.15	99.85	99.83	99.87	100
																																				11.8	99.15	100	99.83	100	100
																																				12	99.15	100	99.83	100	100
																																				12.2	99.32	100	99.83	100	100
																																				12.4	99.49	100	99.83	100	100
																																				12.6	99.49	100	99.83	100	100
																																				12.8	99.49	100	99.83	100	100
																																				13	99.49	100	100	100	100
																																				13.2	99.66	100	100	100	100
																																				13.4	99.66	100	100	100	100
																																				13.6	99.66	100	100	100	100
																																				13.8	99.66	100	100	100	100
																																				14	99.66	100	100	100	100
																																				14.2	99.66	100	100	100	100
																																				14.4	99.66	100	100	100	100
																																				14.6	99.66	100	100	100	100
																																				14.8	99.66	100	100	100	100
																																				15	99.66	100	100	100	100
																																				15.2	99.83	100	100	100	100
																																				15.4	99.83	100	100	100	100
																																				15.6	99.83	100	100	100	100
																																				15.8	99.83	100	100	100	100
																																				16	100	100	100	100	100
																																				16.2	100	100	100	100	100
																																				16.4	100	100	100	100	100
																																				16.6	100	100	100	100	100
																																				16.8	100	100	100	100	100
																																				17	100	100	100	100	100
																																				17.2	100	100	100	100	100
																																				17.4	100	100	100	100	100
																																				17.6	100	100	100	100	100
																																				17.8	100	100	100	100	100
																																				18	100	100	100	100	100
																																				18.2	100	100	100	100	100
																																				18.4	100	100	100	100	100
																																				18.6	100	100	100	100	100
																																				18.8	100	100	100	100	100
																																				19	100	100	100	100	100
																																				19.2	100	100	100	100	100
																																				19.4	100	100	100	100	100
																																				19.6	100	100	100	100	100
																																				19.8	100	100	100	100	100
																																				20	100	100	100	100	100

## Sheet: Fig. 6
Figure 6
6C								6E								6F				6G				6H				6I				6J				6K				6L				6M				6N
	EGFP	MFN1			Saline	MFN1			EGFP	MFN1			EGFP	MFN1			EGFP	MFN1			EGFP	MFN1			EGFP	MFN1			EGFP	MFN1			EGFP	MFN1			EGFP	MFN1			EGFP	MFN1			EGFP	MFN1			EGFP
	1.00958	10.9705		0	0	0			1.03387	0.655763		0	0	0			0.876788	1.67598			8	8			299	58			1	3			2	1			2.99936	1.67742			10	8			45	68			7
	2.42919	13.8642		0.5	23.14	0			1.07389	0.399313		0.5	0	0			1.43992	2.65577			11	9			49	65			2	1			5	2			4.77356	0.69646			9	3			151	65			4
	1.51665	18.3717		1	38.84	0			0.89225	0.343004		1	0	1.38			2.00786	0.522565			7	6			246	163			1	3			4	4			2.47052	2.12314			6	7			55	208			8
		14.5056		1.5	57.85	0						1.5	0	13.36			1.88133	1.10999			5	5			77	50			1	2			4	8			2.5593	2.35031			12	7			300	123			2
				2	71.9	0						2	0.26	31.57			2.1215	0.703565			11	8			78	36			3	1			5	1			1.96078	1.5864			7	6			40	37			5
				2.5	80.17	0						2.5	3.15	46.31			1.22238	0.903042			7	6			80	42			4	1			6	3			1.25786	1.20048			7	2			51	83			6
				3	82.64	1.1						3	6.82	61.29			2.31772	1.13285			8	5			27	24			6	1			6	3			1.27907	1.37143			4	2			193	65			5
				3.5	88.43	1.1						3.5	10.5	71.43			2.9321	1.28968			9	7			114	110			6	1			6	2			2.19585	1.07663			8	4			303	0			3
				4	92.56	2.2						4	16.8	78.34			2.29336	1.51515			6	8			139	47			5	1			10	3			2.56261	2.49695			11	9			80	39			4
				4.5	95.04	3.3						4.5	24.67	83.87			2.35238	1.90167			8	7			105	25			2	2			5	3			2.05992	1.69096			5	7			243	46			3
				5	95.87	4.4						5	30.45	89.4			0.906489	1.62562			8	6			92	87			3	2			6	3			2.30814	2.19595			10	10			115	43			5
				5.5	98.35	5.49						5.5	37.53	92.4			2.56526	0.556117			5	3			102	63			4	1			4	3			2.32843	2.48334			9	6			90	28			5
				6	100	5.49						6	45.67	93.09							10	4			27	25			4	3			5	4			3.36391	1.50637			10	7			51	58			6
				6.5	100	5.49						6.5	52.76	94.24
				7	100	8.79						7	61.15	94.93
				7.5	100	9.89						7.5	66.4	96.08
				8	100	9.89						8	70.08	97.24
				8.5	100	9.89						8.5	74.54	97.93
				9	100	16.48						9	78.22	98.62
				9.5	100	16.48						9.5	81.36	98.85
				10	100	23.08						10	85.83	98.85
				10.5	100	24.18						10.5	88.19	99.08
				11	100	30.77						11	91.08	99.08
				11.5	100	31.87						11.5	92.65	99.31
				12	100	35.16						12	93.44	99.54
				12.5	100	39.56						12.5	94.49	99.54
				13	100	46.15						13	95.8	99.77
				13.5	100	49.45						13.5	96.33	99.77
				14	100	50.55						14	96.85	99.77
				14.5	100	56.04						14.5	97.11	99.77
				15	100	60.44						15	97.11	99.77
				15.5	100	61.54						15.5	97.11	99.77
				16	100	67.03						16	97.11	99.77
				16.5	100	69.23						16.5	97.38	99.77
				17	100	70.33						17	98.16	99.77
				17.5	100	72.53						17.5	98.43	100
				18	100	74.73						18	99.21	100
				18.5	100	75.82						18.5	99.21	100
				19	100	78.02						19	99.48	100
				19.5	100	78.02						19.5	99.48	100
				20	100	80.22						20	99.48	100
				20.5	100	80.22						20.5	99.48	100
				21	100	82.42						21	99.48	100
				21.5	100	85.71						21.5	100	100
				22	100	86.81						22	100	100
				22.5	100	89.01
				23	100	91.21
				23.5	100	92.31
				24	100	92.31
				24.5	100	92.31
				25	100	92.31
				25.5	100	92.31
				26	100	92.31
				26.5	100	93.41
				27	100	94.51
				27.5	100	94.51
				28	100	94.51
				28.5	100	94.51
				29	100	96.7
				29.5	100	96.7
				30	100	97.8
				30.5	100	98.9
				31	100	98.9
				31.5	100	98.9
				32	100	100
				32.5	100	100
				33	100	100
				33.5	100	100
				34	100	100
				34.5	100	100
				35	100	100
				35.5	100	100
				36	100	100
				36.5	100	100
				37	100	100
				37.5	100	100
				38	100	100
				38.5	100	100
				39	100	100
				39.5	100	100
				40	100	100
[truncated: 3 more columns]

## Sheet: Fig. 7
Figure 7
7A																																	7B				7C				7D				7E				7F
		EGFP															MFN1																	EGFP	MFN1			EGFP	MFN1			EGFP	MFN1			EGFP	MFN1
	pre	64.5	-6.8	-17.9	-186.1	96.8	108.5	-35.3	208.3	-111.2	-138.6	66.3	-91.2	270.7	71.1	-135	77	-16.1	-69	-179.5	72.7	43.4	-18.9	142	191	-32.2	-127.2	-67.8	-71.9	245.8	2.9			61.1349	184.572			130.61	29.41			25.39	47.1			0.358643	0.521133
	post	-439.4	-201.1	-477.8	-249.2	-288.9	-31.3	-429.1	-205.7	-196.8	-769.4	-423.8	-402.4	-909.6	-63.8	-506.5	-98.9	-275.3	-408.6	204.3	-203.9	-127.6	-46.4	-130.3	77.8	-462.4	-500	-205.6	333	-266.7	284.2			103.291	218.11			118.65	41.22			59.49	63.47			0.340044	0.571046
																																		185.74	151.711			120.1	32.26			52.37	78.23			0.737347	0.426668
																																		189.347	171.173			84.59	35.37			64.67	136.94			0.704599	0.750362
																																		175.258	158.229			97.84	56.55			76.06	119.67			0.34898	0.82778
																																		180.035	161.063			88.32	50.17			30.02	36.74			0.547146	0.762972
																																		129.775	136.149			87.83	35.14			42.8	90.38			0.630056	0.760853
																																		122.255	178.942			104.16	57.48			53.6	82.68			0.246781	0.420788
																																		150.175	209.491			103.21	18.26			55.02	103.89			0.478142	0.700914
																																		84.0975	137.364			117.34	64.64			31.75	23.74			0.777428	0.718903
																																		188.005	209.306			101.38	36.09			67.83	97.54			0.279704	0.611181
																																			135.227				48.59							0.656846	0.638627
																																														0.791517	0.643035
																																														0.717824	0.767275
																																														0.674775	0.539658
																																														0.426806	0.553956
																																														0.745908	0.740903
																																														0.524343	0.633271
																																														0.754	0.711819
																																														0.629514	0.941986
																																														0.682809	0.728945
																																														0.409099	0.571429
[truncated: 34 more columns]

## Sheet: Fig. 8
Figure 8
8B													8E								8F								8G
		vehicle					mdivi-1							Vehicle	Mdivi-1			Vehicle	Mdivi-1			Vehicle	Mdivi-1			Vehicle	Mdivi-1			Vehicle	Mdivi-1			Vehicle	Mdivi-1
	CI	17.6984	15.3899	25.5461	21.5257	18.3001	23.8255	33.5836	27.8399	34.5065	29.2843			2.17376	2.3574		0	0	0			1.98185	2.2059		0	0	0			1.99519	2.26676		0	0	0
	CI+II	35.8907	32.5903	27.793	32.2592	38.1501	55.7985	57.5644	55.2299	55.1073	54.2952			2.15022	2.38134		0.05	0	0			1.57083	2.17084		0.1	0	0			1.37346	2.21875		0.125	0	0
	ETS CI+II	75.5679	60.2231	80.7357	74.6358	76.9561	100.404	100.912	91.3168	92.7039	97.7945			2.34097	2.19722		0.1	0	0			1.64133	2.04905		0.2	0	0			1.34322	2.0787		0.1875	0	0
	ETS CII	17.2456	18.7524	26.7625	31.0814	20.0288	32.2199	27.3069	31.5386	22.661	27.0801			2.06926	2.50401		0.15	0	0			1.95292	2.9088		0.3	0	0			1.99819	3.2005		0.25	0	0
														2.27236	2.27003		0.2	0	0			2.03223	2.76511		0.4	4.79	2.77			2.16589	3.31851		0.3125	7.59	7.82
														2.03458	2.45814		0.25	0	0			1.53631	2.61472		0.5	11.45	9.49			1.3358	2.88307		0.375	14.78	13.4
														2.40021	2.15248		0.3	0	0			1.95233	2.281		0.6	19.19	15.03			1.93393	2.65979		0.4375	20.45	18.29
														2.03138	2.11549		0.35	0	0			1.73738	2.01568		0.7	26.02	22.31			1.79036	2.11319		0.5	24.93	22.81
														1.86435	2.48722		0.4	0	0			1.63091	2.66401		0.8	32.8	27.48			1.76752	2.80181		0.5625	29.9	26.3
														1.77259	2.2169		0.45	0	0			1.50745	2.79601		0.9	42.86	35.1			1.39243	3.30529		0.625	33.51	29.72
														1.74472	2.04802		0.5	0	0			1.58434	2.13472		1	47.02	37.69			1.70637	2.43296		0.6875	36.92	32.14
														1.76684	2.29402		0.55	0	0			1.46203	2.67798		1.1	52.02	41.94			1.48125	3.02574		0.75	40.44	34.61
														2.48704	2.2327		0.6	0	0			2.36598	2.37892		1.2	55.84	44.74			2.37786	2.70217		0.8125	43.21	36.17
														1.86391	2.19167		0.65	0	0			1.7804	2.22772		1.3	60.6	48.77			1.78586	2.39495		0.875	45.89	38.44
														1.7827	2.3341		0.7	0	0			1.73882	2.18181		1.4	62.8	50.59			1.95192	2.23188		0.9375	48.18	40.49
														2.1317	2.47764		0.75	0	0			2.06289	2.06832		1.5	66.45	54.46			2.32143	1.94148		1	50.44	42.28
														2.15962	2.5049		0.8	0	0			2.07329	2.20534		1.6	68.98	56.36			2.18219	2.09097		1.0625	52.36	43.57
														2.1162	2.11721		0.85	0	0			1.63544	1.85828		1.7	72.11	59.39			1.36786	1.80417		1.125	54.5	44.78
														2.2327	1.79132		0.9	0	0			1.41835	1.94815		1.8	73.89	62.28			1.14529	2.34747		1.1875	56.25	46.07
														2.38095	2.31556		0.95	0	0			2.20364	2.30913		1.9	76.45	65.28			2.38165	2.58162		1.25	57.81	47.06
														2.16721	2.03648		1	0.96	0.42			1.89448	2.0651		2	78.25	66.94			1.60547	2.10803		1.3125	59.5	48.2
														2.30033	2.45869		1.05	1.63	1.1			2.07056	2.58433		2.1	80.12	68.69			2.03267	2.72603		1.375	61.25	49.26
														2.52888	2.05634		1.1	3.49	2.43			2.24836	2.23551		2.2	81.23	70.36			1.91392	2.45687		1.4375	62.45	50.59
														1.69405	2.45452		1.15	5.72	3.83			1.38057	2.454		2.3	83.07	72.26			1.32943	2.58255		1.5	64.17	51.5
														2.06005	1.90945		1.2	7.59	5.46			2.11218	1.92289		2.4	84.1	73.21			2.35289	1.99719		1.5625	65.1	52.56
														2.34332	2.49988		1.25	9.97	7.32			1.43327	2.43369		2.5	85.81	74.61			1.01397	2.62054		1.625	66.37	53.59
														2.0639	3.42343		1.3	13.94	10.02			1.53178	3.13054		2.6	86.99	76.05			1.35511	2.77012		1.6875	67.33	54.5
														2.68285	3.56978		1.35	16.08	12.56			1.61216	3.59231		2.7	88.01	77.19			1.09351	3.44847		1.75	68.62	55.37
														2.57226	2.19159		1.4	20.96	16.2			1.99023	1.74636		2.8	88.67	78.37			1.66518	1.58854		1.8125	69.74	56.02
														2.24456	2.67249		1.45	24.48	18.94			1.72936	2.64895		2.9	89.37	79.81			1.44988	2.86024		1.875	70.97	57.08
														1.9674			1.5	26.44	21.44			2.30038			3	90.18	80.68			2.76297			1.9375	72.03	58.1
														2.21813			1.55	28.52	23.57			2.23546			3.1	90.87	81.75			2.22664			2	73.2	59.17
														2.34525			1.6	30.47	25.54			2.16331			3.2	91.57	82.66			2.22826			2.0625	73.89	59.89
														2.69529			1.65	36.92	30.74			2.4282			3.3	92.17	84.17			2.22194			2.125	74.8	60.49
														2.21831			1.7	39.08	32.33			1.55451			3.4	92.86	85.09			1.44562			2.1875	75.61	61.4
														1.9578			1.75	47.67	41.21			2.10331			3.5	93.37	86.22			2.31633			2.25	76.33	62.31
																	1.8	49.8	43.26						3.6	93.8	86.87						2.3125	76.99	63.26
																	1.85	52.18	45.2						3.7	94.28	87.59						2.375	77.54	64.1
																	1.9	53.9	47.06						3.8	94.58	88.05						2.4375	78.2	64.86
																	1.95	55.47	48.43						3.9	95	88.58						2.5	78.83	65.62
																	2	57.24	50.06						4	95.36	89.18						2.5625	79.58	66.3
																	2.05	59.95	52.45						4.1	95.66	89.75						2.625	80.01	66.91
																	2.1	61.88	54						4.2	95.93	90.4						2.6875	80.55	67.59
																	2.15	63.63	56.36						4.3	96.23	91.04						2.75	81.18	68.46
																	2.2	65.97	59.73						4.4	96.54	91.39						2.8125	81.75	68.77
																	2.25	67.54	60.99						4.5	96.96	91.65						2.875	82.14	69.3
																	2.3	69.23	62.2						4.6	97.11	91.99						2.9375	82.72	70.02
																	2.35	70.4	63.61						4.7	97.35	92.71						3	83.2	70.66
																	2.4	71.64	64.82						4.8	97.62	93.28						3.0625	83.62	71.08
																	2.45	73.5	67.17						4.9	97.92	93.85						3.125	84.25	71.61
																	2.5	74.62	68.54						5	98.07	94.35						3.1875	84.73	72.18
																	2.55	75.76	69.79						5.1	98.22	94.69						3.25	85.31	72.94
																	2.6	77.06	71.23						5.2	98.28	95.37						3.3125	85.82	73.47
																	2.65	78.8	72.64						5.3	98.43	95.79						3.375	86.24	73.89
																	2.7	79.49	73.62						5.4	98.52	96.24						3.4375	86.6	74.8
																	2.75	80.76	74.91						5.5	98.64	96.55						3.5	86.99	75.41
																	2.8	81.69	76.17						5.6	98.67	96.93						3.5625	87.41	75.79
																	2.85	82.51	77.19						5.7	98.7	97.15						3.625	87.83	76.17
																	2.9	83.68	78.52						5.8	98.77	97.38						3.6875	88.11	76.51
																	2.95	84.37	79.43						5.9	98.89	97.76						3.75	88.41	77.15
																	3	85.28	80.46						6	99.04	97.84						3.8125	88.68	77.8
																	3.05	86	81.14						6.1	99.13	97.99						3.875	88.89	78.14
																	3.1	86.45	81.9						6.2	99.22	98.06						3.9375	89.19	78.6
																	3.15	86.96	82.43						6.3	99.34	98.48						4	89.61	79.01
																	3.2	87.53	83						6.4	99.43	98.52						4.0625	89.94	79.47
																	3.25	87.96	83.8						6.5	99.55	98.56						4.125	90.39	79.89
																	3.3	88.38	84.78						6.6	99.61	98.75						4.1875	90.48	80.27
																	3.35	89.07	85.58						6.7	99.67	98.79						4.25	90.67	80.8
																	3.4	89.58	86.07						6.8	99.7	98.9						4.3125	90.94	81.18
																	3.45	90.64	86.94						6.9	99.73	99.05						4.375	91.18	81.63
																	3.5	90.85	87.51						7	99.79	99.17						4.4375	91.54	81.97
																	3.55	91.27	88.12						7.1	99.82	99.32						4.5	91.81	82.16
																	3.6	91.57	88.69						7.2	99.85	99.39						4.5625	91.96	82.31
																	3.65	92.02	89.37						7.3	99.88	99.51						4.625	92.08	82.66
																	3.7	92.23	89.72						7.4	99.88	99.54						4.6875	92.32	82.92
																	3.75	92.56	89.94						7.5	99.91	99.66						4.75	92.44	83.38
																	3.8	92.92	90.55						7.6	99.94	99.7						4.8125	92.74	83.76
																	3.85	93.13	90.89						7.7	99.94	99.73						4.875	92.83	83.87
																	3.9	93.44	91.42						7.8	99.94	99.73						4.9375	92.95	83.98
																	3.95	93.74	91.8						7.9	99.94	99.77						5	93.16	84.36
																	4	93.95	92.11						8	99.94	99.77						5.0625	93.26	84.71
																	4.05	94.1	92.45						8.1	99.94	99.77						5.125	93.44	85.01
																	4.1	94.34	92.6						8.2	99.94	99.81						5.1875	93.59	85.31
																	4.15	94.55	92.75						8.3	99.94	99.81						5.25	93.71	85.5
																	4.2	94.7	93.02						8.4	99.97	99.81						5.3125	93.89	85.77
																	4.25	94.85	93.24						8.5	99.97	99.85						5.375	94.01	86
																	4.3	95.21	93.55						8.6	99.97	99.85						5.4375	94.1	86.15
																	4.35	95.39	93.93						8.7	99.97	99.85						5.5	94.28	86.45
																	4.4	95.6	94.35						8.8	99.97	99.85						5.5625	94.4	86.53
																	4.45	95.75	94.54						8.9	99.97	99.89						5.625	94.67	86.76
																	4.5	96.03	94.76						9	99.97	99.89						5.6875	94.82	87.06
																	4.55	96.24	95.03						9.1	99.97	99.92						5.75	94.94	87.48
																	4.6	96.36	95.26						9.2	99.97	99.92						5.8125	95.09	87.7
																	4.65	96.48	95.33						9.3	100	99.92						5.875	95.18	87.93
																	4.7	96.72	95.6						9.4	100	99.92						5.9375	95.24	88.12
																	4.75	96.9	95.94						9.5	100	99.92						6	95.33	88.5
																	4.8	97.08	96.13						9.6	100	99.92						6.0625	95.45	88.65
																	4.85	97.23	96.2						9.7	100	99.92						6.125	95.57	88.88
																	4.9	97.38	96.39						9.8	100	99.96						6.1875	95.69	89.11
																	4.95	97.56	96.74						9.9	100	99.96						6.25	95.72	89.49
																	5	97.62	96.77						10	100	99.96						6.3125	95.84	89.68
																	5.05	97.65	96.96						10.1	100	99.96						6.375	95.93	89.87
																	5.1	97.8	97.04						10.2	100	99.96						6.4375	95.93	90.13
																	5.15	97.92	97.15						10.3	100	99.96						6.5	96	90.51
																	5.2	97.98	97.23						10.4	100	99.96						6.5625	96	90.63
																	5.25	98.04	97.31						10.5	100	99.96						6.625	96	90.78
																	5.3	98.16	97.34						10.6	100	99.96						6.6875	96.03	90.93
																	5.35	98.25	97.38						10.7	100	99.96						6.75	96.06	91.16
																	5.4	98.28	97.42						10.8	100	99.96						6.8125	96.12	91.54
																	5.45	98.31	97.42						10.9	100	99.96						6.875	96.18	91.73
																	5.5	98.34	97.46						11	100	99.96						6.9375	96.24	91.88
																	5.55	98.4	97.57						11.1	100	99.96						7	96.36	92.11
																	5.6	98.4	97.72						11.2	100	99.96						7.0625	96.42	92.33
																	5.65	98.4	97.8						11.3	100	99.96						7.125	96.45	92.6
																	5.7	98.49	97.87						11.4	100	99.96						7.1875	96.54	92.79
																	5.75	98.58	97.99						11.5	100	99.96						7.25	96.6	92.87
																	5.8	98.61	98.06						11.6	100	99.96						7.3125	96.66	93.17
																	5.85	98.74	98.25						11.7	100	99.96						7.375	96.75	93.21
																	5.9	98.77	98.37						11.8	100	99.96						7.4375	96.9	93.32
																	5.95	98.77	98.48						11.9	100	99.96						7.5	96.9	93.4
																	6	98.86	98.52						12	100	99.96						7.5625	96.96	93.66
																	6.05	98.86	98.56						12.1	100	99.96						7.625	97.08	93.97
																	6.1	98.89	98.56						12.2	100	99.96						7.6875	97.2	94.19
																	6.15	98.89	98.6						12.3	100	99.96						7.75	97.44	94.23
																	6.2	98.98	98.63						12.4	100	99.96						7.8125	97.44	94.46
																	6.25	99.01	98.71						12.5	100	99.96						7.875	97.56	94.65
																	6.3	99.04	98.71						12.6	100	99.96						7.9375	97.62	94.72
																	6.35	99.07	98.75						12.7	100	99.96						8	97.74	94.84
																	6.4	99.07	98.75						12.8	100	99.96						8.0625	97.74	94.95
																	6.45	99.1	98.82						12.9	100	100						8.125	97.74	94.99
																	6.5	99.1	98.82						13	100	100						8.1875	97.77	95.14
																	6.55	99.16	98.98						13.1	100	100						8.25	97.8	95.18
																	6.6	99.16	98.98						13.2	100	100						8.3125	97.86	95.22
																	6.65	99.28	98.98						13.3	100	100						8.375	97.92	95.33
																	6.7	99.34	98.98						13.4	100	100						8.4375	97.95	95.41
																	6.75	99.37	99.05						13.5	100	100						8.5	97.95	95.52
																	6.8	99.37	99.13						13.6	100	100						8.5625	98.1	95.64
																	6.85	99.43	99.13						13.7	100	100						8.625	98.19	95.86
																	6.9	99.43	99.17						13.8	100	100						8.6875	98.19	96.02
																	6.95	99.43	99.17						13.9	100	100						8.75	98.28	96.17
																	7	99.43	99.17						14	100	100						8.8125	98.28	96.36
																	7.05	99.46	99.2														8.875	98.31	96.55
																	7.1	99.52	99.2														8.9375	98.31	96.7
																	7.15	99.55	99.2														9	98.31	96.77
																	7.2	99.58	99.24														9.0625	98.37	96.89
																	7.25	99.58	99.32														9.125	98.43	96.96
																	7.3	99.58	99.32														9.1875	98.46	97
																	7.35	99.58	99.32														9.25	98.49	97.04
																	7.4	99.58	99.35														9.3125	98.52	97.15
																	7.45	99.58	99.43														9.375	98.55	97.23
																	7.5	99.58	99.47														9.4375	98.58	97.31
																	7.55	99.58	99.47														9.5	98.61	97.34
																	7.6	99.58	99.47														9.5625	98.71	97.46
																	7.65	99.58	99.47														9.625	98.8	97.61
																	7.7	99.58	99.47														9.6875	98.8	97.61
																	7.75	99.58	99.47														9.75	98.83	97.61
																	7.8	99.58	99.47														9.8125	98.86	97.65
																	7.85	99.61	99.47														9.875	98.89	97.65
																	7.9	99.61	99.51														9.9375	98.89	97.69
																	7.95	99.61	99.51														10	98.92	97.76
																	8	99.64	99.51														10.0625	98.95	97.91
																	8.05	99.64	99.51														10.125	98.98	97.95
																	8.1	99.64	99.51														10.1875	99.01	98.03
																	8.15	99.64	99.51														10.25	99.04	98.14
																	8.2	99.64	99.54														10.3125	99.13	98.22
																	8.25	99.64	99.54														10.375	99.16	98.33
																	8.3	99.67	99.54														10.4375	99.19	98.41
																	8.35	99.67	99.54														10.5	99.19	98.6
																	8.4	99.67	99.54														10.5625	99.25	98.71
																	8.45	99.67	99.54														10.625	99.28	98.79
																	8.5	99.7	99.54														10.6875	99.31	98.79
																	8.55	99.7	99.54														10.75	99.37	98.9
																	8.6	99.7	99.54														10.8125	99.4	98.94
																	8.65	99.7	99.58														10.875	99.43	98.98
																	8.7	99.7	99.58														10.9375	99.46	99.05
																	8.75	99.7	99.62														11	99.46	99.09
																	8.8	99.7	99.62														11.0625	99.49	99.2
																	8.85	99.7	99.62														11.125	99.49	99.28
																	8.9	99.7	99.62														11.1875	99.55	99.28
																	8.95	99.7	99.62														11.25	99.55	99.35
																	9	99.7	99.62														11.3125	99.64	99.39
																	9.05	99.7	99.62														11.375	99.64	99.39
																	9.1	99.7	99.66														11.4375	99.64	99.43
																	9.15	99.7	99.66														11.5	99.64	99.51
																	9.2	99.7	99.66														11.5625	99.64	99.54
																	9.25	99.7	99.7														11.625	99.67	99.58
																	9.3	99.7	99.73														11.6875	99.73	99.58
																	9.35	99.7	99.73														11.75	99.73	99.66
																	9.4	99.7	99.73														11.8125	99.73	99.73
																	9.45	99.7	99.73														11.875	99.76	99.77
																	9.5	99.7	99.73														11.9375	99.79	99.77
																	9.55	99.7	99.73														12	99.79	99.77
																	9.6	99.7	99.73														12.0625	99.82	99.85
																	9.65	99.7	99.73														12.125	99.82	99.85
																	9.7	99.7	99.73														12.1875	99.88	99.92
																	9.75	99.7	99.73														12.25	99.91	99.92
																	9.8	99.7	99.73														12.3125	99.91	99.96
																	9.85	99.7	99.73														12.375	99.94	99.96
																	9.9	99.7	99.73														12.4375	99.97	100
																	9.95	99.7	99.73														12.5	100	100
																	10	99.7	99.73
																	10.05	99.7	99.73
																	10.1	99.97	99.81
																	10.15	99.97	99.81
																	10.2	99.97	99.85
																	10.25	99.97	99.85
																	10.3	99.97	99.85
																	10.35	99.97	99.85
																	10.4	99.97	99.85
																	10.45	99.97	99.85
																	10.5	99.97	99.85
																	10.55	99.97	99.85
																	10.6	99.97	99.85
																	10.65	99.97	99.85
																	10.7	99.97	99.85
																	10.75	99.97	99.85
																	10.8	99.97	99.85
																	10.85	99.97	99.85
																	10.9	99.97	99.85
																	10.95	99.97	99.85
																	11	99.97	99.85
																	11.05	99.97	99.85
																	11.1	99.97	99.85
																	11.15	99.97	99.85
																	11.2	99.97	99.85
																	11.25	99.97	99.85
																	11.3	99.97	99.85
																	11.35	99.97	99.85
																	11.4	99.97	99.85
																	11.45	99.97	99.85
																	11.5	99.97	99.85
																	11.55	99.97	99.85
																	11.6	99.97	99.85
																	11.65	99.97	99.89
																	11.7	99.97	99.89
																	11.75	99.97	99.89
																	11.8	99.97	99.89
																	11.85	99.97	99.89
																	11.9	99.97	99.89
																	11.95	99.97	99.89
																	12	99.97	99.89
																	12.05	99.97	99.89
																	12.1	99.97	99.89
																	12.15	99.97	99.89
																	12.2	99.97	99.89
																	12.25	99.97	99.89
																	12.3	99.97	99.89
																	12.35	99.97	99.89
																	12.4	99.97	99.89
																	12.45	99.97	99.89
																	12.5	99.97	99.89
																	12.55	99.97	99.89
																	12.6	99.97	99.89
																	12.65	99.97	99.89
																	12.7	99.97	99.89
																	12.75	99.97	99.89
																	12.8	99.97	99.89
																	12.85	99.97	99.89
																	12.9	99.97	99.89
																	12.95	99.97	99.89
																	13	99.97	99.89
																	13.05	99.97	99.89
																	13.1	99.97	99.89
																	13.15	99.97	99.89
																	13.2	99.97	99.89
																	13.25	99.97	99.89
																	13.3	99.97	99.89
																	13.35	99.97	99.89
																	13.4	100	99.89
																	13.45	100	99.89
																	13.5	100	99.89
																	13.55	100	99.89
																	13.6	100	99.89
																	13.65	100	99.89
																	13.7	100	99.89
																	13.75	100	99.89
																	13.8	100	99.89
																	13.85	100	99.89
																	13.9	100	99.89
																	13.95	100	99.89
																	14	100	99.89
																	14.05	100	99.89
																	14.1	100	99.89
																	14.15	100	99.89
																	14.2	100	99.89
																	14.25	100	99.89
																	14.3	100	99.89
																	14.35	100	99.89
																	14.4	100	99.89
																	14.45	100	99.89
																	14.5	100	99.89
																	14.55	100	99.89
																	14.6	100	99.92
																	14.65	100	99.92
																	14.7	100	99.92
																	14.75	100	99.92
																	14.8	100	99.92
																	14.85	100	99.92
																	14.9	100	99.92
																	14.95	100	99.92
																	15	100	99.92

## Sheet: Fig. 9
Figure 9
9A
	Rheobase	vehicle																			Mdivii-1																							Threshold	Saline
	Saline	22	6	8	2	20	6	2	40	36	4	8	10	38	22	42	34				4	12	10	32	32	26	26	4	16	2	16	30	14	30	18	8	12	10	30	20	4	40		Vehicle	-26.5503	-35.3088	-33.3557	-31.7078	-32.2266
	Morphine	20	30	24	50	70	60	42	30	18	22	36	14	56	56	16	20	34	20	50	11	22	8	20	16	14	16	30	24	32	16	42	22	32	24	16								Mdivi-1	-30.6702	-26.7639	-30.57	-31.55	-27.31
[truncated: 114 more columns]

## Sheet: Fig. 10
Figure 10
10B							10C							10D							10E							10F							10H				10I				10J
	Male			Female				Male			Female				Male			Female				Male			Female				Male			Female				Vehicle	mdivi-1			Vehicle	mdivi-1				vehicle
	Vehicle	mdivi-1		Vehicle	mdivi-1			Vehicle	mdivi-1		Vehicle	mdivi-1			Mor-vehicle	Mor-mdivi1		Vehicle	mdivi-1			Mor-vehicle	Mor-mdivi1		Mor-vehicle	Mor-mdivi1			Vehicle	mdivi-1		Vehicle	mdivi-1			58.47	126.34			129.15	32.16			pre	112.9	220.6	-69.92	177.5	-16.62
	1.83664	1.8267		2.58769	1.06762			7	5		8	9			1	3		5	6			6	5		10	8			3	3		10	9			78.87	161.59			114.27	26.16			post	-424.8	-644.9	-739.6	-245	-408.8
	1.88679	1.27681		0.245098	1.96507			10	6		8	6			6	2		6	4			12	7		8	4			10	4		4	9			116.64	131.78			82.25	56.16
	1.5377	2.19421		1.83867	1.16537			8	6		12	8			5	1		6	3			7	5		9	3			7	2		4	5			58.29	103.17			58.32	28.23
	1.30391	2.28898		1.18343	1.69014			10	5		9	6			7	4		3	2			12	9		7	3			11	4		9	7			49.36	101.2			70.59	44.46
	1.74129	1.84587		2.83988	2.42866			9	5		6	3			6	4		5	3			14	11		8	5			6	5		9	4			112.44	119.29			83.38	63.9
	2.16429	2.6738		1.36986	1.47625			6	6		9	4			2	2		5	2			8	8		8	3			9	3		9	7			115.35	116.92			100.98	12.48
	2.33804	1.65864		1.97775	1.45096			6	4		8	7			3	3		5	4			10	7		7	3			9	2		10	4			63.16	119.96			81.45	30.84
	2.4	1.9636		2.49406	1.60237			11	5		10	5			5	2		2	3			13	7		10	4			5	5		9	5			120.25	84.28			138.48	42.18
	1.92708	2.02073		0.9375	1.74419			9	4		7	9			4	2		5	1			8	7		8	6			10	4		10	5			58.01	134.67			59.55	56.52
	3.31825	2.64059		3.1927	1.17212			8	4		9	7			4	1		5	3			9	5		9	3			6	4		8	6			77.17	140.93			100.71	16.86
		1.98798		1.44666	1.86546				6		7	7				1		2	2				7		9	4				6		12	7			97.21				79.32	54.96
		1.5528		1.26354	0.879765				4		6	5				3		3	3				7		6	4				7		7	8							118.26	49.34
				1.2605	1.50987						5	5						3	2						8	5						11	3
				2.50976	0.884467						8	5						4	3						6	5						9	10
				1.79574	0.941307						7	4						4	4						9	4						5	4
[truncated: 56 more columns]

## Sheet: Fig. 11
Figure 11
11A																																	11B						11D
	mm/10min	Saline-Vehicle										Morphine-Vehicle										Morphine-Mdivi-1												pre-vehicle	pre-mdivi-1	post-vehicle	post-mdivi-1				vehicle								Mdivi-1
	10	36973.1	35683.7	46258.3	40880.3	32174.2	23593.1	27841	37451.7	34225.1	34565.3	56388.5	45688.2	40258.6	49966	38507	32009.9	24920.9	34562.5	43987.3	31314.8	38769	44670.8	29102.2	33839.7	41788.2	41840.9	35035.2	37437.7	31502.2	32129.7			-5.1	94.2	203.8	-264.9			1	7	6	11	7	14	8	15	9	8
	20	27087.1	27857.6	33086.3	37633.7	29497.6	16447.7	13064.7	24809.3	22993.7	23989.1	55464.5	28253.4	30908.3	39763.8	27922.5	16181.5	18649.8	15894.4	29436.7	22324.4	34181.2	32787.4	29461.2	25802.3	33469.7	33136.3	23314.2	24624.6	27162.9	21333.5			41.8	317.4	575.9	-50.6			2	7	9	7	5	12	8	14	9	6
	30	28559.1	16903.8	31126.7	34780.7	20289.2	14985.2	10704	14260.4	19171.7	21887.3	38917.9	31094.8	34023.5	31463	29804.3	11963.9	13615.1	11095.6	16337.7	15478.8	30011.9	31382	27830.5	24327.8	33668.3	26456.8	18504.1	15480.5	29144.5	16159.4			80.3	-187.5	264	-23.2			3	7	8	6	6	14	7	17	6	7
	40	45649.4	33365.4	46587.4	46078.6	37638.3	19855.6	16992	23163.7	27463.5	25175.7	88610.6	84787.1	64902.7	124638	108359	74109.1	71456.9	64202.4	65341.4	95420.8	63106.9	113880	59577	49984	61671.5	69696.4	92412.5	71712.7	77837.9	60106.8			-141.4	-59.7	470.3	84.6			4	9	6	7	6	14	8	13	8	5
	50	40277.5	32455.6	38078.8	33526.3	34921.5	14198	8536.14	8095.64	15141.4	23377.5	96454.1	103904	78770.5	107361	112108	101207	95594.4	79935.3	74665.1	115846	56185	123453	61894.7	35160.2	55430.8	85173.4	96224.2	109946	95555.1	82980.4			-125.1	-118.9	143.8	166.6			5	10	11	9	12	17	12	19	12	8
	60	28347	32632.8	34142.4	31479.1	34931.2	10280.6	8806	8346.92	23054.1	14736.2	105177	104798	91162.6	83859.6	96771.3	113599	113465	97763.3	73598.7	116227	51687.3	121431	66882.3	32987.7	48588	93831	102769	126573	93547.1	94944.1			-194.2	-133.6	473.1	171.7			6	10	12	12	13	20	14	26	13	17
	70	21768.6	30088.6	29014.1	39124.9	41870.2	10630.6	17.59	7867.11	21408.1	16083.5	109299	102426	94040.5	72397	75505.5	121170	118110	93931.9	71618.2	113415	45890.7	108173	71485.6	24096.8	39839.7	87208.9	98453.5	120863	80892.8	106884			187.1	-60.3	563.1	597.1			7	10	11	18	12	23	12	25	14	19
	80	30917.7	28356.5	25390.4	27382.4	43130.2	11669.2	2.44	4376.93	16218	5073.24	103926	90444.2	89524.6	59570.4	42497.7	116357	112322	81664.8	70788	119632	32899.1	90894.2	73385.4	31718.9	41347.8	86129.3	93572.2	109715	78172.4	110012			-129.2	-140.8	285	508			8	12	12	14	15	18	13	21	18	10
	90	23859.3	26095	23261	27644.4	36193.7	7100.02	6482.78	5939.85	5981.69	6903.37	97040.4	94886.1	87073.1	58939.1	46129.9	117745	106302	74847.6	61630.3	120025	33109.7	87171.5	67582.4	30049.9	25934.9	79781.7	92372.7	105120	75674	115925			-95	143.6	410.1	202			9	11	8	12	10	19	9	16	8	5
	100	23240.8	27140.5	23175.5	18959.4	35889	8218.29	7700.64	8165.95	10846.2	9147.41	104445	94279.7	73237.6	59556.6	44859.6	108101	102657	67415.8	44492.5	124368	35181.3	83567.4	67814.1	23397.5	21211.7	71770.1	71287.6	95235.3	57168	119330			112.6	8.3	434.8	32.7			10	9	9	10	8	14	8	18	8	8
	110	21450.6	21682.8	27361.1	19208.1	35523.2	8907.55	286.07	1156.22	19086.9	5906.56	97125	91757	73598.5	54320.9	51582.4	106877	97469.6	50574	47313	111351	52749.3	78693.5	51883.9	20699.5	17122.4	61362.6	66317.8	86404.7	25752.6	112409									11	9	11	14	7	15	9	18	10	10
	120	20403.4	26924.8	29796.6	17369.9	30391.1	16024.6	8188.44	7394.94	17612.7	10874.2	80836.2	79538.3	67233.3	56720.8	54497.7	93892.7	94236.2	20464.7	35546.5	109065	39548.9	71554.4	22615.7	23212.9	15254.9	41657.6	60726.9	92675	37085.5	90520.9									12	13	13	25	8	22	9	32	9	12
	130	14961.9	22613.9	42949.6	21944.7	33370.3	13852	6844.39	8543.68	17749.6	12449.5	65312.3	81958.6	64603.2	52280.6	50657.9	82405.7	83613.2	50900.2	47004	105040	41703.6	72998.4	23342.9	22839.9	32768.7	39655	53468.1	87703.1	58950.9	82513.2									13	11	11	15	9	24	8	29	8	13
	140	21969.5	22379.8	44324.2	5466.98	31075.2	6316.55	4563.28	15062.3	20292	11769.8	33001.4	50422.3	51628.9	59363.6	61070.2	65779	61045.7	33135.1	34503.8	55533.7	31468.5	75358.4	15261	26702.8	24795.5	38221.3	50045.8	90442.4	66912.1	64185									14	10	11	14	11	22	9	17	10	22
	150	17532.3	26781	36400.7	9925.79	27916.3	14395.9	11.81	5102.99	22113	11151.7	33533.6	54761.2	56080.2	53983.3	66967.6	46133.1	53308.9	27538.6	38843.4	66194.2	40753.8	78149.7	11653.6	15912.6	34458.9	31266.3	42034.8	92146.8	53219.7	45093.6									15	10	14	16	13	19	10	18	10	15
																																								16	7	13	8	14	22	11	22	12	21
[truncated: 10 more columns]

[truncated: 13 more sheets: Fig. 12, Fig. S1, Fig. S2, Fig. S4, Fig. S5, Fig. S6, Fig. S7, Fig. S8, Fig. S9, Fig. S10, Fig. S11, Fig. S12, Fig. S13]
